# Supplementary material for: Rapid Prototyping of Multi-Functional and Biocompatible Parafilm®-Based Microfluidic Devices by Laser Ablation and Thermal Bonding
Source: Micromachines (Basel). 2023 Mar 14;14(3):656. doi: 10.3390/mi14030656 (PMC10054776; doi:10.3390/mi14030656)
Supplement: Supplementary file 1 [file micromachines-14-00656-s001.zip]

Archive with 1 entries (1 files):
- micromachines-2208782-supplementary.pdf
